# Supplementary material for: Relapses of juvenile idiopathic arthritis in adulthood: A monocentric experience
Source: PLoS One. 2024 May 2;19(5):e0298679. doi: 10.1371/journal.pone.0298679 (PMC11065285; doi:10.1371/journal.pone.0298679)
Supplement: S1 Data — (ODT) [file pone.0298679.s003.odt]

Table 1. Demographic and clinical characteristics of JIA patients included in the study 

All
Early onset ANA positive
No relapse
Relapse
Total of patients, n 
50
21
27
23
Clinical features 
Female sex n (%)
39 (78%)
19 (90.5%)
21 (77,8%)
18 (78,2%)
Age at diagnosis
(years-old) median IQR
6 (3-12)
3 (2-4)
4 (3-12)
8 (3-11)
HLA-B27 positivity n (%)
5 (10%)
/
2 (7,4%)
3 (13%)
ANA positivity n (%)
37 (74%)
21 (100%)
20 (74%)
17 (73,9%)
Rheumatoid factor positivity n (%)
1 (2%)
0 (0%)
0 
1 (4,3%)
ACPA positivity n (%)
3 (6%)
1 (4.7%)
2 (7,4%)
1 (4,3%)
Smoking status n (%)
3 (6%)
1 (4.7%)
2 (7,4%)
1 (4,3%)
ERA n (%)
4 (8%)
/
2 (7,4%)
2 (8,7%)
PsA n (%)
2 (4%)
/
1 (3,7%)
1 (4,3%)
Oligoarticular JIA n (%)
31 (62%)
10 (76.9%)
17 (63%)
14 (61%)
Polyarticular JIA n (%)
14 (28%)
3 (23.1%)
7 (25,9%)
7 (30,4%)
Monoarthritis n (%)
35 (70%)
10 (76.9%)
15 (55.5%)
20 (87,0%)
Sacroiliitis n (%)
1 (2%)
/
1 (4,3%)
0 
Enthesitis n (%)
3 (6%)
/
1 (4,3%)
2 (8,7%)
Uveitis n (%)
16 (32%)
11 (52.3%)
9 (33,3%)
7 (30,4%)
Psoriasis n (%)
5 (10%)
3 (14.2%)
3 (11,1%)
2 (8,7%)
Inflammatory Bowel Disease n (%) 
3 (6%)
1 (4.7%)
1 (4,3%)
2 (8,7%)
Disease activity 12 months before transition n (%)
15 (30%)
3 (14.3%)
5 (18,5%)
10 (43,4%)
Disease duration at transition mean (years), median IQR
15 (8.75-17.25)
17 (16-19)
16 (7-18)
13 (9-17)
Treatment 
Use of NSAIDs n (%)
36 (72%)
16 (76.2%)
15 (56,7%)
21 (91,3%)
Use of systemic glucocorticoids n (%)
26 (52%)
10 (47.6%)
15 (55.5%)
11 (47,8%)
Use of csDMARDs n (%)
46 (92%)
20 (95.2%)
26 (96,2%)
20 (86,9%)
csDMARDs exposure (years), median IQR
7 (4-12)
10.5 (8.5-16.25)
8 (6-12.5)
6 (2-9,5)
Arthrocentesis n (%)
27 (54%)
12 (57.1%)
13 (48.1%)
14 (60,8%)
bDMARD ever n (%)
41 (84%)
19 (90.5%)
24 (88,9%)
17 (73,9%)
Number of bDMARD lines, median IQR
1 (1-2) 
1 (1-2)
1 (1-2) 
1 (0-1) 
bDMARDs exposure (years), median IQR
6 (1.75-10)
8 (4-13)
6 (3-10)
5 (0-9)
Ongoing csDMARD n (%)
21 (40%)
12 (57.1%)
11 (40,7%)
15 (65,2%)
Ongoing bDMARD n (%)
39 (76%)
19 (90.5%)
23 (85,1%)
15 (65,2%)
Tapering after transition n (%)
14 (28%)
4 (19.0%)
7 (25,9%)
7 (30,4%)
%:percentage; n: number of patients; IQR: interquartile range; smoking status: self reported daily smoking of  ≥ 1 cigarettes; NA: antinuclear antibody; NSAID: non-steroidal anti-inflammatory drugs; FU: follow-up; csDMARDs: conventional synthetic disease modifying anti-rheumatic drugs; bDMARDs: biological disease modifying anti-rheumatic drugs; tapering: any slow decrease of csDMARDs dosage or any increased intervals between bDMARDs doses

Table 2. Univariable analysis on selected variables performed via Cox proportional hazards models, with a 3 years (36 months) time horizon
Variable 
Hazard Ratio 
P-value
CI
Female sex
1.535
0.499
0.444-5.305
Age at diagnosis (years old)
1.024
0.672
0.923-1.132
Disease duration at transition mean (years)
0.656
0.367
0.274-1.614
Oligoarticular JIA
1.006
0.994
0.231-4.383
Polyarticular JIA
0.625
0.379
0.200-1.845
Diagnosis of Enthesitis related Arthritis 
0.324
0.255
0.041-2.332
Episodes of monoarthritis 
4.670
0.041
1.069-20.41
Early onset ANA positive disease
1.155
0.768
0.444-3.004
Disease activity 12 months before transition
2.057
0.129
0.81-5.221
ANA positivity
1.674
0.370
0.543-5.159
Rheumatoid factor positivity 
10.08
0.034
1.193-85.19
ACPA positivity
1.28
0.811
0.169-9.718
Use of NSAIDs ever 
3.469
0.097
0.797-15.10
Use of csDMARDs ever 
0.529
0.318
0.151-1.848
bDMARDs ever 
0.365
0.046
0.136-0.983
bDMARDs exposure (years)
0.902 
0.062
0.809-1.005
Ongoing csDMARDs
1.850
0.215
0.709-4.597
Ongoing bDMARDs
0.523
0.504
0.186-1.342
Tapering after transition
2.709
0.108
0.804-9.124
JIA: juvenile idiopathic arthritis, ANA: antinuclear antibody; NSAID: non-steroidal anti-inflammatory drugs; FU: follow-up; csDMARDs: conventional synthetic disease modifying anti-rheumatic drugs; bDMARDs: biological disease modifying anti-rheumatic drugs; tapering: any decrease of csDMARDs dosage or any increased intervals between bDMARD doses

S1 Table. Demographic and clinical information on early onset ANA positive JIA patients 
Variable 
Total (21)
No relapse (13)
Relapse (8)
Female sex n (%)
19 (90.5%)
11 (84.6%)
8 (100%)
Age at diagnosis
(years-old) median IQR
3 (2-4)
3 (23.1%)
2 (25%)
Rheumatoid factor positivity n (%)
0 (0%)
0
0
ACPA positivity n (%)
1 (4.7%)
0
1 (12.5%)
Chronic smoking n (%)
1 (4.7%)
1 (8.0%)
0
Oligoarticular JIA n (%)
15 (71.4%)
10 (76.9%)
5 (62.5%)
Polyarticular JIA n (%)
6 (28.6%)
3 (23.1%)
3 (37.5%)
Monoarthritis n (%)
17 (80.9%)
10 (76.9%)
7 (87.5%)
Uveitis n (%)
11 (52.3%)
7 (53.8%)
4 (50%)
Psoriasis n (%)
3 (14.2%)
3 (23.1%)
0
Inflammatory Bowel Disease n (%) 
1 (4.7%)
0
1 (12.5%)
Disease activity 12 months before transition n (%)
3 (14.3%)
1 (8.0%)
2 (25%)
Disease duration at transition mean (years), median IQR
17 (16-19)
17 (16-19)
17 (16-19)
Treatment 
Use of csDMARDs n (%)
20 (95.2%)
12 (92.3%)
8 (100%)
csDMARDs exposure (years), median IQR
10.5 (8.5-16.25)
11 (9.5-18)
9.5 (6-18.2)
Arthrocentesis n (%)
12 (57.1%)
7 (53.8%)
5 (62.5%)
bDMARD ever n (%)
19 (90.5%)
13 (100%)
6 (75%)
bDMARDs exposure (years), median IQR
8 (4-13)
10 (5-13)
3.5 (2-9)
Ongoing csDMARD n (%)
12 (57.1%)
7 (53.8%)
5 (62.5%)
Ongoing bDMARD n (%)
19 (90.5%)
13 (100%)
6 (75%)
Tapering after transition n (%)
4 (19.0%)
2 (15.1%)
2 (25%)
%:percentage; n: number of patients; IQR: interquartile range; chronic smoking: self reported daily smoking of one or more cigarettes; NA: antinuclear antibody; NSAID: non-steroidal anti-inflammatory drugs; FU: follow-up; csDMARDs: conventional synthetic disease modifying anti-rheumatic drugs including methotrexate, sulfasalazine, cyclosporine, azathioprine, hydroxychloroquine; bDMARDs: biological disease modifying anti-rheumatic drugs including adalimumab, infliximab, etanercept, certolizumab, abatacept, tocilizumab, vedolizumab and ustekinumab; tapering: any tapering of csDMARDs or any increased intervals between bDMARD doses
S2 Table. Univariate analysis on selected variables performed via Cox proportional hazards models, with a 3 years (36 months) time horizon
Variable 
Hazard Ratio 
P-value
CI
Polyarticular JIA
0.825
0.819
0.159 -4.272
Episodes of monoarthritis 
2.165
0.478
0.256-18.33
Disease activity 12 months before transition
1.784
0.492
0.342-9.297
Use of csDMARDs ever 
0
0.999
/
bDMARDs ever 
0
0.999
/
Ongoing csDMARDs
 2.836
0.218
0.54  14.9
Ongoing bDMARDs
0
0.999
/
Tapering after transition
4.524
0.105
0.728  28.12
JIA: juvenile idiopathic arthritis, ANA: antinuclear antibody; NSAID: non-steroidal anti-inflammatory drugs; FU: follow-up; csDMARDs: conventional synthetic disease modifying anti-rheumatic drugs including methotrexate, sulfasalazine, cyclosporine, azathioprine, hydroxychloroquine; bDMARDs: biological disease modifying anti-rheumatic drugs including adalimumab, infliximab, etanercept, certolizumab, abatacept, tocilizumab, vedolizumab and ustekinumab; tapering: any tapering of csDMARDs or any increased intervals between bDMARD doses
Fig 1. Affected joints. Joints affected by relapses in eighteen patients experiencing disease activity within 36 months after transition: the number of patients reporting pain and swelling of each joint is marked inside the circle, whose width is proportional. TMJ: temporomandibular joint. Percentages (%) are calculated on the total of 18 patients.  At the first disease relapse after transition, the median tender joint count was 1 (IQR 1-2), as was the swollen joint count (median 1 IQR 1-1); median C-reactive protein (CRP) was 2.25 mg/L (IQR 4.75-7 mg/dL). Twenty one patients were identified as early onset ANA positive and eight (38%) relapsed within 36 months of transitioning
